# Supplementary material for: Elevated CO2 Has Little Influence on the Bacterial Communities Associated With the pH-Tolerant Coral, Massive Porites spp
Source: Front Microbiol. 2018 Nov 1;9:2621. doi: 10.3389/fmicb.2018.02621 (PMC6221987; doi:10.3389/fmicb.2018.02621)
Supplement: Supplementary file 1 [file Table_1.xls]

## Sheet: Supplementary Table 1
Supplementary Table 1: Complete radiocarbon dating results from Porites massive skeletons collected from seep and control sites
Radiocarbon Dating Laboratory
The Australian National University											Dobu control TCO2	2016	DOBU seep TA	2319
14C results											Illi control TCO2	2001	Illi TA seeps	2319
Submitter:	AIMS Milne Bay PNG					DATE:	2016-04-22
													Results from CO2SYS
S-ANU#	Sample	Other	d13C	±	F14C	±	14C age	±	Average control	f contamination	1-f contamination	TCO2 coral vent site	Salinity	t(oC) in	P (dbars) in	Total P (mmol/kgSW)	Total Si (mmol/kgSW)	TA in (mmol/kgSW)	TCO2 in (mmol/kgSW)	pH in (total scale)	fCO2 in (matm)	pCO2 in (matm)	HCO3 in (mmol/kgSW)	CO3 in (mmol/kgSW)	CO2 in (mmol/kgSW)	B Alk in (mmol/kgSW)	OH in (mmol/kgSW)	P Alk in (mmol/kgSW)	Si Alk in (mmol/kgSW)	Revelle in	WCa in	WAr in	xCO2 in (dry at 1 atm) (ppm)
	Name	ID
47824	DCP-1	15507	-0.824736		1.05133	0.00314	>MODERN		1.05184
47906	DCP-2	15579	-7.11794		1.05404	0.00284	>MODERN
47825	DCP-3	15509	-3.86164		1.05016	0.00333	>MODERN
47907	DC2-1	15580	-3.40454		1.04386	0.00323	>MODERN		1.04353
47909	DC2-2	15581	-4.67603		1.04323	0.00298	>MODERN
47910	DC2-3	15582	-5.85595		1.04349	0.00348	>MODERN
47827	DSP-1	15513	-1.97889		0.972885	0.00309	221	31		0.0750667	0.924933	2179.62	34.4	28.6	0	0	0	2319	2179.62	7.67481	1089.89	1093.23	2034.36	116.829	28.4275	47.1413	3.86184	0	0	13.5966	2.8461	1.8954	1136.29
47828	DSP-2	15514	-4.13397		0.971695	0.00312	231	31		0.0761979	0.923802	2182.29	34.4	28.6	0	0	0	2319	2182.29	7.66835	1108.25	1111.64	2038.07	115.314	28.9063	46.5243	3.8048	0	0	13.6838	2.80918	1.87081	1155.43
47829	DSP-3	15515	-2.75816		0.994812	0.00327	42	39		0.0542198	0.94578	2131.57	34.4	28.6	0	0	0	2319	2131.57	7.78408	818.588	821.096	1965.09	145.137	21.3511	58.691	4.96668	0	0	12.117	3.53571	2.35465	853.437
47914	IC-1	15586	-6.34124		1.05665	0.00293	>MODERN		1.05157
47830	IC-2	15517	-3.43194		1.04733	0.00348	>MODERN
47831	IC-3	15518	-4.6489		1.05073	0.0035	>MODERN
47911	IS-1	15583	-10.8696		0.92644	0.0028	614	29		0.118991	0.881009	2271.26	34.5	27.6	0	0	0	2319	2271.26	7.44103	1960.42	1966.5	2149.2	69.7219	52.3398	28.3246	2.07107	0	0	16.3255	1.69346	1.12433	2039.41
47912	IS-2	15584	-10.4942		0.999057	0.00309	8	30		0.0499352	0.950065	2106.17	34.5	27.6	0	0	0	2319	2106.17	7.8499	685.831	687.957	1927.55	160.31	18.3105	65.5328	5.30954	0	0	11.4543	3.89374	2.58515	713.463
47913	IS-3	15585	-5.71557		0.929288	0.00288	589	30		0.116283	0.883717	2264.3	34.5	27.6	0	0	0	2319	2264.3	7.46121	1864.95	1870.73	2141.73	72.7828	49.7907	29.5741	2.16953	0	0	16.1948	1.7678	1.17369	1940.09
PLEASE CITE this manuscript when reporting data from the ANU Radiocarbon Dating Centre. S.J. Fallon, L.K. Fifield, J.M. Chappell, (2010) The next chapter in radiocarbon dating at the Australian National University: Status report on the single stage AMS, Nuclear Instruments and Methods in Physics Research B 268 898–901.
1) d13C values are the AMS machine quoted values and are used to correct the age. They can differ from IRMS results.
2) The quoted age is in radiocarbon years using the Libby half life of 5568 years and following the conventions of Stuiver and Polach (Radiocarbon, v. 19, p.355, 1977).
3) Radiocarbon concentration is given as percent F14C and conventional radiocarbon age.
4) Sample preparation backgrounds have been subtracted, based on measurements of samples of 14C-free CO2.
